# Supplementary material for: Two Complete Mitogenomes of Chalcididae (Hymenoptera: Chalcidoidea): Genome Description and Phylogenetic Implications
Source: Insects. 2021 Nov 23;12(12):1049. doi: 10.3390/insects12121049 (PMC8707279; doi:10.3390/insects12121049)
Supplement: Supplementary file 1 [file insects-12-01049-s001.zip]

Archive with 1 entries (1 files):
- insects-1400922-supplementary.xlsx
