# Supplementary material for: Two Complete Mitogenomes of Chalcididae (Hymenoptera: Chalcidoidea): Genome Description and Phylogenetic Implications
Source: Insects. 2021 Nov 23;12(12):1049. doi: 10.3390/insects12121049 (PMC8707279; doi:10.3390/insects12121049)
Supplement: Supplementary file 1 [file insects-12-01049-s001.zip › insects-1400922-supplementary.xlsx]

## Sheet: Table S1
Table S1. The best fit DNA model of each locus in datasets PCG123 and PCG12 selected by jModeltest 2.1.7.
	PCG12 dataset		PCG123 dataset
	Locus	Best fit DNA model	Locus	Best fit DNA model
	12atp6	GTR+I+G	atp6	TVM+I+G
	12atp8	TIM1+G	atp8	TIM1+G
	12cox1	GTR+I+G	cox1	GTR+I+G
	12cox2	GTR+I+G	cox2	GTR+I+G
	12cox3	TVM+I+G	cox3	TVM+I+G
	12cytb	TVM+I+G	cytb	TVM+I+G
	12nd1	GTR+I+G	nd1	TVM+I+G
	12nd2	TVM+I+G	nd2	GTR+I+G
	12nd3	TVM+G	nd3	GTR+I+G
	12nd4	TVM+I+G	nd4	TVM+I+G
	12nd4L	GTR+I+G	nd4L	GTR+I+G
	12nd5	TVM+I+G	nd5	TVM+I+G
	12nd6	TVM+I+G	nd6	GTR+I+G

## Sheet: Table S2
Table S2. Nucleotide composition of mitochondrial genomes of three Chalcididae species
Brachymeria lasus
	length	ratioT	ratioC	ratioA	ratioG	ratioAT	ratioGC	ATskew	GCskew
whole mitogenome	15147	0.4536	0.0645	0.3913	0.0906	0.8449	0.1551	-0.0737	0.1685
cds	11115	0.4769	0.0718	0.3601	0.0911	0.8371	0.1629	-0.1395	0.1187
trna	1428	0.4216	0.0483	0.4503	0.0798	0.8718	0.1282	0.0329	0.2459
rrna	2025	0.4291	0.0469	0.4385	0.0854	0.8677	0.1323	0.0108	0.291
rrnL	1294	0.441267	0.047141	0.425811	0.085781	0.867079	0.132921	-0.017825	0.290698
rrnS	731	0.407661	0.046512	0.461012	0.084815	0.868673	0.131327	0.061417	0.291667
Haltichella nipponensis
	length	ratioT	ratioC	ratioA	ratioG	ratioAT	ratioGC	ATskew	GCskew
whole mitogenome	15334	0.4533	0.065	0.3855	0.0962	0.8388	0.1612	-0.0809	0.1934
cds	11068	0.4752	0.0734	0.3567	0.0947	0.8319	0.1681	-0.1425	0.1269
trna	1428	0.4272	0.0476	0.4447	0.0805	0.8718	0.1282	0.0201	0.2568
rrna	1993	0.42	0.0497	0.4375	0.0928	0.8575	0.1425	0.0205	0.3028
rrnL	1265	0.426877	0.052174	0.427668	0.093281	0.854545	0.145455	0.000925	0.282609
rrnS	728	0.407967	0.04533	0.45467	0.092033	0.862637	0.137363	0.05414	0.34

## Sheet: Figure S1
Supplementary Figure 5. The mitogenome map of Brachymeria sp.

## Sheet: Figure S2
Supplementary Figure 1. Phylogenetic relationships among Chalcidoidea species by BI analysis based on the PCG123 dataset.

## Sheet: Figure S3
Supplementary Figure 2. Phylogenetic relationships among Chalcidoidea species by ML analysis based on the PCG123 dataset.

## Sheet: Figure S4
Supplementary Figure 3. Phylogenetic relationships among Chalcidoidea species by BI analysis based on the PCG12 dataset.

## Sheet: Figure S5
Supplementary Figure 4. Phylogenetic relationships among Chalcidoidea species by ML analysis based on the PCG12 dataset.
